# Supplementary material for: Nanopore ReCappable sequencing maps SARS-CoV-2 5′ capping sites and provides new insights into the structure of sgRNAs
Source: Nucleic Acids Res. 2022 Mar 4;50(6):3475–89. doi: 10.1093/nar/gkac144 (PMC8989550; doi:10.1093/nar/gkac144)
Supplement: gkac144_Supplemental_Files [file gkac144_supplemental_files.zip]

Archive with 5 entries (5 files):
- Supplementary Information.pdf
- Table S2.xlsx
- Table S3.xlsx
- Table S4.xlsx
- Tables S1.xlsx
